# Supplementary material for: Global Epigenetic Regulation of MicroRNAs in Multiple Myeloma
Source: PLoS One. 2014 Oct 17;9(10):e110973. doi: 10.1371/journal.pone.0110973 (PMC4201574; doi:10.1371/journal.pone.0110973)
Supplement: File S2 — MM patients present with higher miRNA methylation as compared to healthy individuals. (XLSX) [file pone.0110973.s004.xlsx]

## Sheet: Sheet1
FILE S2
miRNA	tumor (log2)	normal (log2)	Diff
hsa-miR-1184	15.14	5.12023	10.0198
hsa-miR-1306-3p	14.1263	5.02116	9.10511
hsa-miR-4461	15.194	8.40216	6.7918
hsa-miR-1909-3p	9.50602	3.10767	6.39835
hsa-miR-27b-3p	7.78004	1.79582	5.98422
hsa-miR-339-5p	10.5859	5.28022	5.30569
hsa-miR-339-3p	10.5859	5.28022	5.30569
hsa-miR-503-5p	9.17977	4.28585	4.89392
hsa-miR-602	7.50805	2.70625	4.8018
hsa-miR-635	5.80838	1.02496	4.78342
hsa-miR-23b-3p	6.14498	1.4011	4.74388
hsa-miR-572	7.04122	2.48691	4.55431
hsa-miR-140-5p	5.32176	0.854517	4.46724
hsa-miR-140-3p	5.32176	0.854517	4.46724
hsa-miR-663a	5.51487	1.23752	4.27735
hsa-miR-1229-3p	7.84507	3.57518	4.26989
hsa-miR-24-3p	4.30166	0.378742	3.92292
hsa-miR-1249	4.9616	1.18777	3.77383
hsa-miR-219a-2-3p	4.73022	1.12734	3.60288
hsa-miR-939-5p	5.23646	1.6673	3.56916
hsa-miR-487a-3p	5.08705	1.64034	3.4467
hsa-miR-1234-3p	5.74748	2.334	3.41349
hsa-miR-1227-3p	5.87587	2.66084	3.21503
hsa-miR-941	5.67832	2.47128	3.20704
hsa-miR-1182	3.99383	0.838533	3.1553
hsa-miR-935	5.11165	1.96922	3.14243
hsa-miR-214-3p	1.77384	-1.34304	3.11689
hsa-miR-937-3p	3.96783	0.851442	3.11639
hsa-miR-765	4.71947	1.65375	3.06572
hsa-miR-1226-3p	3.74987	0.69641	3.05346
hsa-miR-922	4.98874	1.94902	3.03972
hsa-miR-381-3p	4.85134	1.83187	3.01947
hsa-miR-1539	4.57756	1.60795	2.96961
hsa-miR-661	3.79825	0.900768	2.89748
hsa-miR-875-5p	4.53431	1.63751	2.8968
hsa-miR-875-3p	4.53431	1.63751	2.8968
hsa-miR-34c-5p	2.01579	-0.874753	2.89054
hsa-miR-34c-3p	2.01579	-0.874753	2.89054
hsa-miR-648	3.63823	0.747814	2.89042
hsa-miR-101-3p	2.58976	-0.299045	2.88881
hsa-miR-1237-3p	6.11027	3.24696	2.86331
hsa-miR-424-5p	4.84888	2.00542	2.84346
hsa-miR-663b	6.26744	3.42633	2.84112
hsa-miR-4485	5.63534	2.81243	2.82292
hsa-miR-590-5p	3.3849	0.593988	2.79091
hsa-miR-590-3p	3.3849	0.593988	2.79091
hsa-miR-127-3p	7.94362	5.17636	2.76726
hsa-miR-127-5p	7.94362	5.17636	2.76726
hsa-miR-1244	3.91943	1.15466	2.76477
hsa-miR-192-5p	5.5378	2.80765	2.73015
hsa-miR-376b-3p	5.56378	2.89674	2.66704
hsa-miR-1276	5.07462	2.51304	2.56158
hsa-miR-1301-3p	3.02258	0.508081	2.5145
hsa-miR-450a-5p	3.25974	0.813025	2.44671
hsa-miR-26a-5p	4.45962	2.06506	2.39456
hsa-miR-433-3p	6.31729	3.94823	2.36906
hsa-miR-200c-3p	4.01645	1.64955	2.3669
hsa-miR-2278	2.6292	0.266806	2.3624
hsa-miR-610	2.45232	0.121963	2.33035
hsa-miR-593-3p	3.50604	1.1759	2.33014
hsa-miR-93-5p	3.38799	1.12264	2.26535
hsa-miR-3605-5p	2.20777	-0.0464295	2.2542
hsa-miR-1224-5p	3.17713	0.942982	2.23415
hsa-miR-1224-3p	3.17713	0.942982	2.23415
hsa-miR-2054	3.879	1.64746	2.23154
hsa-miR-877-5p	2.52047	0.304887	2.21558
hsa-miR-943	4.03181	1.82077	2.21104
hsa-miR-3147	5.0064	2.81987	2.18653
hsa-miR-4435	1.93572	-0.239015	2.17474
hsa-miR-410-3p	3.17104	1.05311	2.11793
hsa-miR-18b-5p	2.31574	0.197831	2.1179
hsa-miR-589-5p	3.23577	1.11916	2.11661
hsa-miR-95-3p	4.94376	2.87685	2.06691
hsa-miR-380-3p	1.47487	-0.577231	2.0521
hsa-miR-4741	3.85869	1.81153	2.04716
hsa-miR-1284	1.02366	-1.01225	2.03591
hsa-miR-374a-5p	3.44575	1.44644	1.9993
hsa-miR-34a-5p	4.48585	2.48885	1.99701
hsa-miR-296-5p	3.5702	1.58333	1.98687
hsa-miR-296-3p	3.5702	1.58333	1.98687
hsa-miR-599	3.53766	1.5908	1.94686
hsa-miR-193a-3p	3.68304	1.75088	1.93216
hsa-miR-193a-5p	3.68304	1.75088	1.93216
hsa-miR-601	2.14768	0.226687	1.92099
hsa-miR-455-5p	3.04837	1.14368	1.90469
hsa-miR-455-3p	3.04837	1.14368	1.90469
hsa-miR-647	2.00025	0.118909	1.88135
hsa-miR-612	2.16273	0.291749	1.87098
hsa-miR-1205	3.95881	2.08795	1.87086
hsa-miR-323b-5p	2.81525	0.956013	1.85924
hsa-miR-323b-3p	2.81525	0.956013	1.85924
hsa-miR-551a	2.87352	1.06529	1.80823
hsa-miR-449b-5p	1.36721	-0.436295	1.8035
hsa-miR-1282	2.94612	1.14451	1.80161
hsa-miR-3178	4.1163	2.34648	1.76982
hsa-miR-518b	-0.0691695	-1.83375	1.76458
hsa-miR-106a-5p	1.76432	0.0068865	1.75743
hsa-miR-4516	2.59712	0.859329	1.73779
hsa-miR-675-5p	3.69122	1.95525	1.73597
hsa-miR-944	1.40315	-0.295578	1.69873
hsa-miR-596	2.99232	1.31963	1.67269
hsa-miR-152-3p	3.73853	2.0761	1.66243
hsa-miR-342-3p	2.08556	0.467511	1.61805
hsa-miR-342-5p	2.08556	0.467511	1.61805
hsa-miR-219a-5p	2.30711	0.703149	1.60396
hsa-miR-615-3p	3.94365	2.34039	1.60326
hsa-miR-615-5p	3.94365	2.34039	1.60326
hsa-miR-129-2-3p	3.6615	2.07182	1.58968
hsa-miR-1238-3p	2.53385	0.950302	1.58355
hsa-miR-29a-3p	1.17642	-0.399809	1.57622
hsa-miR-659-3p	2.02971	0.453744	1.57596
hsa-miR-760	2.67527	1.11127	1.56401
hsa-miR-30d-5p	0.889946	-0.658232	1.54818
hsa-miR-137	2.5394	0.992043	1.54736
hsa-miR-889-3p	1.89638	0.351536	1.54484
hsa-miR-194-5p	2.58077	1.03927	1.5415
hsa-miR-487b-3p	2.70868	1.17607	1.5326
hsa-miR-492	2.0723	0.545328	1.52698
hsa-miR-4531	2.47006	0.961764	1.5083
hsa-miR-3614-5p	1.3402	-0.161526	1.50172
hsa-miR-493-3p	2.05818	0.56479	1.49339
hsa-miR-337-3p	3.03343	1.54013	1.4933
hsa-miR-337-5p	3.03343	1.54013	1.4933
hsa-miR-10b-5p	1.62235	0.145914	1.47643
hsa-miR-499b-5p	2.00074	0.532865	1.46788
hsa-miR-499b-3p	2.00074	0.532865	1.46788
hsa-miR-651-5p	1.53987	0.087389	1.45248
