# Supplementary material for: Global Epigenetic Regulation of MicroRNAs in Multiple Myeloma
Source: PLoS One. 2014 Oct 17;9(10):e110973. doi: 10.1371/journal.pone.0110973 (PMC4201574; doi:10.1371/journal.pone.0110973)
Supplement: File S3 — 5-aza-CdR-dependent modulation of miRNAs in MM cell lines. (XLS) [file pone.0110973.s005.xls]

## Sheet: Sheet1
FILE S3
up-regulated miRNAs in at least two cell lines with FC>1.5 after 5-aza-CdR treatment
			Fold change >1.5 in at least two cell lines, 5-aza-CdR (+) vs (-)
miRNA	MM1S	RPMI 8226	OPM2	U266	IM9	H929
hsa-miR-103a-3p	-1.7369	1.32036	2.85887	1.78247	-1.14872	1.6661
hsa-miR-10b-5p	2.51445	2.87938	-3.27119	2.08117	1.74107	1.21471
hsa-miR-1182	-2.1227	3.78947	2.94562	1.33766	-5.17436	1.04089
hsa-miR-1197	1.88536	-1.00933	-1.26591	-1.36954	2.1121	1.11579
hsa-miR-1203	3.45665	1.08007	1.5006	-1.12131	-1.40433	5.35857
hsa-miR-1205	-1.67484	-1.15598	-1.05007	2.08117	-1.04473	1.57064
hsa-miR-1225-3p	1.65029	1.01314	1.07181	-3.7377	-1.34103	1.75099
hsa-miR-1226-3p	-1.98927	-1.04051	1.00853	-2.38251	1.95764	1.60501
hsa-miR-1231	2.04239	1.08082	-1.3985	1.67235	-1.53248	1.09389
hsa-miR-1237	-2.72855	1.27707	-1.08835	1.78537	-1.43718	1.70179
hsa-miR-1238	1.04685	-1.12432	1.82104	-1.20756	1.26602	1.56218
hsa-miR-1245a	2.20039	1.17834	-1.2835	1.78363	1.63099	-1.88548
hsa-miR-1246	20.4861	1.02207	1.4628	1.5296	-1.01624	-1.49863
hsa-miR-1251	-1.49748	2.00835	1.60574	1.24951	1.59673	-3.88283
hsa-miR-1252	2.59345	1.71921	-1.00521	1.37256	1.16022	-1.48501
hsa-miR-1254	-2.54412	2.34047	1.07134	1.78537	1.59673	-1.82834
hsa-miR-1255b-5p	3.14258	3.24299	1.07143	1.96296	-1.43718	1.45826
hsa-miR-1257	-1.51547	-1.13882	1.53022	2.67641	-1.31259	-1.46846
hsa-miR-1260b	1.57225	-1.02633	-1.46124	-1.51671	3.62798	1.84908
hsa-miR-1261	-1.06135	-1.38919	2.1401	1.60624	-1.37705	-1.02449
hsa-miR-1262	-1.7369	1.98054	-1.2835	-1.76131	2.83036	-1.15636
hsa-miR-1266	-1.27206	1.18925	2.1401	-1.79258	7.83929	1.45826
hsa-miR-127-5p	2.35645	2.16374	-2.24153	1.48539	1.16071	-2.05306
hsa-miR-1270	1.88632	-1.06733	1.47281	-1.92044	2.03274	-1.02725
hsa-miR-1271-5p	1.25626	1.19974	1.60725	1.60624	-2.01282	2.55522
hsa-miR-1273f	-3.18609	-1.13085	-1.98307	3.56494	2.6131	1.03018
hsa-miR-1277-3p	1.72832	-1.32099	1.98964	1.18831	-1.80527	1.13528
hsa-miR-1280	1.41426	2.00835	-1.67946	1.4269	1.01637	1.70179
hsa-miR-1281	2.82852	1.92088	-1.1079	-1.63866	-1.72393	-1.86098
hsa-miR-1282	-2.38957	-1.6973	-1.16643	1.65738	-1.53333	3.65075
hsa-miR-1288	1.72832	-1.33613	2.90846	1.07018	-2.13324	1.31384
hsa-miR-129-2-3p	1.41426	2.05374	1.00853	1.86448	-1.23738	1.94695
hsa-miR-1290	2.08137	1.25046	1.08399	-1.02901	2.59174	1.02563
hsa-miR-1293	2.04239	1.51402	1.68394	-1.12009	1.24204	1.45924
hsa-miR-1295a	1.57225	1.43969	1.28537	-1.37015	2.39509	1.31384
hsa-miR-1296	1.25626	1.89474	1.42944	-1.40164	2.61161	2.55522
hsa-miR-1297	-1.46981	3.24561	2.27492	1.33766	2.61161	-1.46846
hsa-miR-1298	-1.81874	1.29673	-2.05418	1.07083	1.59673	2.50085
hsa-miR-1299	1.72832	-1.06733	-1.3985	-1.12115	-1.43718	1.82388
hsa-miR-1303	-2.54534	3.78655	1.33837	-1.12022	2.96071	-4.11172
hsa-miR-1305	3.37861	2.0979	1.3927	-1.08115	3.63909	-1.19947
hsa-miR-1307-3p	2.82852	1.54424	-1.307	-1.04661	1.21964	-1.05948
hsa-miR-132-3p	-1.15719	1.51343	-1.18542	1.3765	1.59593	-1.18439
hsa-miR-1324	1.57129	-1.20324	1.22453	7.14634	1.08696	1.45826
hsa-miR-137	2.67245	1.00857	1.07091	3.38986	-1.05385	2.91885
hsa-miR-138-5p	1.65029	-1.27297	1.53022	4.75649	-1.14934	1.87564
hsa-miR-140-3p	-1.00516	2.29635	1.16012	-3.36026	2.43929	1.45943
hsa-miR-1468	2.04239	1.07977	1.20393	1.78247	-2.29352	-1.02449
hsa-miR-146a-5p	-1.10443	1.21382	1.41209	1.13426	1.58575	1.89061
hsa-miR-1471	-1.46981	-1.27297	-1.65997	1.14763	2.83036	1.66695
hsa-miR-147a	-3.18182	2.51946	1.60685	1.63474	-1.34188	-1.14169
hsa-miR-147b	1.02119	1.62062	-1.24592	1.18831	1.39286	1.94695
hsa-miR-151a-3p	2.51445	1.08102	2.14199	-1.1209	1.00412	-1.43346
hsa-miR-151b	2.51445	1.53165	-2.614	-1.49393	1.52285	1.09552
hsa-miR-152	1.33622	1.62102	1.47281	1.43266	1.39251	1.87564
hsa-miR-1539	1.10019	1.19422	-1.40068	1.60624	1.44995	1.55034
hsa-miR-181a-5p	1.72832	-1.18549	1.2106	1.03783	-1.19653	1.64083
hsa-miR-183-5p	-2.47582	-1.28978	2.41052	1.34215	-1.14957	1.66333
hsa-miR-184	-1.41417	-2.62342	-1.67946	1.78441	1.91607	1.09552
hsa-miR-187-3p	-1.59172	2.31623	1.04327	-1.12095	2.6113	-1.40064
hsa-miR-18b-5p	-1.87167	-1.77387	-1.3328	1.72025	-1.23738	2.33532
hsa-miR-1908	1.72832	-1.15676	1.46044	-1.00984	1.18654	1.75179
hsa-miR-190a	1.25626	1.21606	1.87311	11.5534	-1.72308	-1.36735
hsa-miR-190b	-1.06027	1.53165	-1	1.68398	-1.27677	1.62202
hsa-miR-1913	2.04239	-1.92477	-1.3013	-1.44072	1.56786	-1.02148
hsa-miR-192-5p	1.28814	1.0435	1.52164	1.11521	1.79893	-1.04439
hsa-miR-194-5p	1.09966	-1.06733	3.09154	1.529	1.20522	1.45909
hsa-miR-196b-5p	3.30058	1.43969	-1.78928	-1.12115	-1.22556	1.6661
hsa-miR-1976	1.88632	-1.18981	1.60574	1.02924	-1.72436	1.29708
hsa-miR-200c-3p	3.14258	-1.15676	-2.79887	2.4561	1.13795	1.04174
hsa-miR-2054	2.82852	-1.09332	-1.45295	-1.12136	1.30655	2.33413
hsa-miR-208a	-1.59142	1.16352	1.68394	1.56151	1.01561	1.16706
hsa-miR-208b	1.88632	1.37473	2.14199	1.38745	-1.23738	2.9194
hsa-miR-21-5p	2.55284	-1.204	1.46521	-1.02534	1.7468	1.1806
hsa-miR-211-5p	3.30058	1.00375	1.92866	-1.12133	-1.07687	1.64131
hsa-miR-2110	2.35645	-1.08837	2.26344	1.24951	-1.37949	-1.37057
hsa-miR-2114-5p	2.67245	1.08052	-1.75035	1.02924	-1.14957	2.73323
hsa-miR-2115-5p	-1.06135	1.51402	1.47281	2.90244	1.08929	1.46215
hsa-miR-2116-5p	1.24095	1.12453	-1.05295	1.5609	2.18935	1.25272
hsa-miR-212-3p	1.25723	-1.01413	1.11587	1.90318	2.15463	-1.39932
hsa-miR-215	1.49326	1.57951	3.12286	1.18831	1.13113	1.32646
hsa-miR-217	-1.76839	-1.85045	-1.47789	1.78363	6.09821	-1.7137
hsa-miR-218-5p	2.12139	1.29673	1.87311	3.26948	1.16071	-1.23404
hsa-miR-219-1-3p	2.04239	-2.15468	1.96573	-1.12136	-1.40433	1.70179
hsa-miR-219-5p	2.35645	1.54424	3.93145	1.33766	-1.00641	-1.14169
hsa-miR-223-3p	-1.90931	-1.29374	1.83023	1.93182	1.23271	-1.29567
hsa-miR-2277-3p	2.67245	1.54424	1.07163	-1.40164	1.91607	-2.05306
hsa-miR-2278	-2.72855	1.7562	1.33837	1.07018	3.19345	-1.54192
hsa-miR-28-5p	1.88536	4.32749	-1.01846	-1.05527	-1.06662	1.75179
hsa-miR-296-3p	-2.1227	3.24561	-1.40113	2.6699	-1.14676	-2.39592
hsa-miR-299-3p	-2.54629	1.29673	1.40093	1.94597	1.74052	-1.43908
hsa-miR-302b-3p	-1.22395	1.26087	-1.17874	-1.43204	1.50863	1.62202
hsa-miR-30e-5p	1.71726	1.22433	1.89633	1.45285	1.54819	1.06649
hsa-miR-3123	2.35645	1.49686	1.33837	1.04058	1.52455	-1.37152
hsa-miR-3127-5p	-1.27206	1.08178	2.14545	1.4269	-2.87179	2.43426
hsa-miR-3151	1.10019	1.62044	-2.17669	1.78247	1.30804	-1.02863
hsa-miR-31-5p	1.88536	-1.06375	1.54839	1.42788	-1.49436	1.01009
hsa-miR-3182	-3.63748	1.62281	5.33735	1.78247	-1.52901	-1.02449
hsa-miR-3190-5p	-1.51547	1.83762	1.46044	-1.60062	-1.06662	4.1332
hsa-miR-3192	2.20039	2.16374	1.42742	-1.28081	-1.27677	2.18452
hsa-miR-3200-3p	2.04239	-1.03433	2.85887	1.33751	-1.31259	-1.79959
hsa-miR-320b	1.57225	-1.34578	1.60701	-1.12115	1.95982	1.70179
hsa-miR-320c	-1.59202	3.24125	3.22424	9.7767	-1.34188	1.27571
hsa-miR-320d	-1.15719	-1.71759	1.78629	-1.12158	-2.87436	2.00447
hsa-miR-320e	7.27819	1.57473	1.20888	-1.06136	2.73003	-1.20691
hsa-miR-323a-3p	2.35645	2.16194	-2.10014	-1.8224	-1.34188	-2.28338
hsa-miR-323a-5p	-1.41417	-1.84892	-2.48872	4.9122	1.74107	-1.7102
hsa-miR-323b-3p	1.72832	-1.0571	-1.307	-1.56769	-1.91126	1.70179
hsa-miR-329	2.20039	1.02397	1.60574	-1.1209	-1.14905	-1.0771
hsa-miR-337-3p	-1.59172	1.22508	-1.17874	1.66537	1.71754	-1.05948
hsa-miR-337-5p	1.72832	1.62052	-1.3328	-1.23388	-1.78702	1.94433
hsa-miR-338-3p	-1.54838	-1.04346	1.09136	-1.30162	2.69715	1.5747
hsa-miR-342-5p	1.57225	-1.07928	-1.86466	3.56494	-1.52901	1.21471
hsa-miR-34c-3p	1.25662	1.53534	1.42848	1.5403	-1.62244	-1.81133
hsa-miR-3605-5p	-1.41417	1.7562	-1.07726	1.15984	1.54708	-1.88548
hsa-miR-3614-5p	1.72832	1.08042	-1.04937	2.23171	-1.1492	-1.0982
hsa-miR-369-3p	1.65029	-1.11027	1.78629	-1.61893	-1.14901	-2.57055
hsa-miR-369-5p	2.67245	-1.84881	1.071	2.90244	1.24204	-1.02725
hsa-miR-371a-5p	1.88632	1.89474	-1.307	-2.68777	-2.06762	-1.59946
hsa-miR-371b-5p	1.72832	1.08171	1.87462	1.96296	1.04464	1.46021
hsa-miR-376a-3p	-1.00516	1.05412	1.3687	-1.33655	3.88264	1.51384
hsa-miR-378d	1.25626	-1.0571	-1.49436	-1.40164	1.56786	1.82388
hsa-miR-378h	-2.93868	4.87135	-1.27282	1.93182	-1.15	-2.0545
hsa-miR-379-5p	2.51445	-4.88629	1.79474	-1.01233	4.70357	-1.7707
hsa-miR-381	3.45665	1.15343	-1.21332	-2.52322	2.17503	1.02148
hsa-miR-382-5p	1.65029	1.71566	-1.79936	-1.23922	-1.91524	1.45924
hsa-miR-409-5p	1.36136	2.00667	2.00755	-1.02823	-1.49436	-1.45706
hsa-miR-411-5p	2.82852	1.02241	1.56931	-1.12079	1.11385	-1.0771
hsa-miR-4284	8.56273	2.3256	-1.35552	1.07442	-13.1895	1.02515
hsa-miR-432-5p	1.57129	-1.19771	1.56651	-1.1209	-1.43675	-2.19476
hsa-miR-4425	1.57129	1.67964	-1.3328	-1.22244	-1.45591	1.37773
hsa-miR-4461	2.35742	1.30793	-1.03712	-2.179	2.42126	1.19387
hsa-miR-4484	3.45665	1.54424	1.17896	1.40251	1.56786	1.04089
hsa-miR-4488	3.22158	1.92582	-1.1232	-2.93075	1.9246	1.04313
hsa-miR-4508	1.88632	3.02157	1.03007	-1.47099	-1.80154	1.14572
hsa-miR-4516	6.7009	1.49953	1.44555	-1.6446	1.54142	-1.03525
hsa-miR-4521	2.35645	1.16352	1.98964	1.78247	1.06343	2.00447
hsa-miR-452-5p	1.10019	2.97661	-1.86654	2.23415	1.08696	-1.09648
hsa-miR-4531	-1.67484	-1.13459	-1.76301	1.17052	1.74056	1.72451
hsa-miR-4532	5.1869	1.80488	1.06725	-2.07508	1.23501	1.14698
hsa-miR-485-5p	1.02119	4.31907	-1.21332	-2.05647	2.17708	-2.0545
hsa-miR-486-3p	2.20039	1.43969	1.42876	-1.37983	1.95982	1.70179
hsa-miR-490-3p	-1.06135	1.29673	2.35507	2.00976	-2.29352	-1.7102
hsa-miR-490-5p	1.57225	-1.23289	1.07124	2.67805	1.16071	5.09524
hsa-miR-491-5p	-4.45343	-1.2613	1.26593	2.31969	2.1121	1.04174
hsa-miR-492	2.82852	1.21606	-2.33286	1.52925	-1.83897	1.45826
hsa-miR-493-3p	-1.06027	2.16136	1.23628	-1.12115	-1.06073	3.28018
hsa-miR-495	1.77985	1.62117	1.01142	-1.29787	1.80782	-1.62007
hsa-miR-497-5p	1.25626	2.16374	1.07081	2.08117	2.90179	2.9243
hsa-miR-498	2.35645	-1.3879	-1.14844	-1.34517	1.4136	2.12202
hsa-miR-499a-3p	1.72832	1.51285	1.24975	1.78552	1.10787	-2.74114
hsa-miR-500a-5p+hsa-miR-501-5p	1.30873	-1.08837	1.68336	1.55127	1.35399	1.5223
hsa-miR-500b	2.04239	1.80234	-1.78928	-1.4415	2.90327	1.18527
hsa-miR-502-3p	1.04685	1.18925	1.71256	-2.08112	1.98854	-1.59946
hsa-miR-508-5p	2.04239	1.08029	-1.63559	1.65738	-1.34188	1.94821
hsa-miR-515-3p	1.80732	1.28321	1.16813	1.63607	1.64321	1.02148
hsa-miR-517a-3p	2.04239	-1.15676	1.74018	1.15984	-1.40433	-1.82698
hsa-miR-517b-3p	-1.41417	1.6995	3.21371	-2.61091	-1.34188	-1.02863
hsa-miR-518f-3p	1.88632	1.21606	1.07258	3.26948	1.08929	1.21471
hsa-miR-519d	1.96435	-2.08288	-1.16704	1.67235	-1.02107	-1.0481
hsa-miR-520g	-1.06135	-1.04189	2.67674	-1.30783	2.17634	-4.12295
hsa-miR-521	-1.41417	-1.84865	1.53022	-1.60062	2.6131	-3.07755
hsa-miR-524-5p	1.72832	1.08082	1.42876	-1.4415	-1.15	1.79541
hsa-miR-526b-5p	1.25626	1.51402	-1.55639	5.3301	3.04911	-4.12295
hsa-miR-532-5p	-1.27299	16.1395	1.07229	10.6602	1.59593	-19.9262
hsa-miR-539-5p	-1.41417	1.51402	1.07258	2.23415	-1.43718	-3.43443
hsa-miR-542-3p	-1.15713	-1.06135	-1.35545	2.01846	1.67614	1.29372
hsa-miR-544a	1.62259	1.22771	1.02253	1.84405	1.09736	2.1882
hsa-miR-548a-5p	-1.06131	1.5925	1.16456	-1.42025	1.50284	1.1936
hsa-miR-548ac	1.72832	1.33064	-1.2835	-1.79258	-1.03487	2.33413
hsa-miR-548ae	1.25626	1.08178	-8.35955	1.56341	1.74107	1.64083
hsa-miR-548ah-5p	4.71484	1.05145	1.53986	1.292	1.79213	1.39811
hsa-miR-548ak	2.98651	-1.54234	2.14199	-1.45792	-1.00512	1.70179
hsa-miR-548al	2.98651	-1.17219	1.60624	-1.12113	-2.55353	-1.37057
hsa-miR-548am-3p	1.25723	1.82929	-1.09827	1.5403	-1.04004	-5.13061
hsa-miR-548b-3p	1.88632	-1.38919	3.57258	-1.24515	1.56786	1.82388
hsa-miR-548c-5p	2.51445	-1.85031	1.07134	-1.83416	-3.7359	1.6661
hsa-miR-548e	-6.37117	2.5214	-1.67946	1.21612	-1.86795	5.82143
hsa-miR-548i	-2.2732	-1.13085	1.01142	2.02657	1.58232	1.70179
hsa-miR-548m	1.57225	-1.04189	1.74018	-1.40164	-1.72308	1.25043
hsa-miR-548q	1.88447	1.2418	-1.05686	1.26949	3.27664	1.6492
hsa-miR-548s	1.80732	1.51285	1.07091	-1.37015	-1.56664	2.33413
hsa-miR-548v	1.57225	-1.58488	1.28525	1.17333	1.10787	3.40358
hsa-miR-548y	1.72832	-1.85135	-1.08937	1.48593	2.23694	-1.37219
hsa-miR-550b-3p	1.62259	-1.19976	-2.17772	1.83983	2.50866	1.032
hsa-miR-552	2.20039	1.08082	1.14263	-2.52322	-1.00641	2.62768
hsa-miR-554	2.35742	-1.2613	-1.24459	-2.98908	1.74013	1.87479
hsa-miR-561-3p	2.51445	-1.6973	1.19086	-1.12101	-1.22556	3.40358
hsa-miR-562	1.68849	2.02628	-1.13641	-1.07221	1.59554	-1.14169
hsa-miR-566	-1.41485	1.15763	2.14199	-1.42025	1.52285	1.0501
hsa-miR-570-3p	3.73038	-1.35052	-1.10709	-1.06885	2.97907	-1.06504
hsa-miR-571	1.10019	2.3785	-2.78652	4.4466	-1.14872	1.94821
hsa-miR-576-5p	-1.34	1.16352	1.64837	-1.12075	-1.37949	1.62202
hsa-miR-577	1.88632	-1.84994	1.83592	-1.28081	-2.10769	-1.32185
hsa-miR-578	-1.06089	1.51324	2.27492	-1.00874	1.81264	-1.37117
hsa-miR-580	4.08671	-2.05522	-1.16643	1.13552	1.91436	-1.94142
hsa-miR-582-3p	1.88632	-1.73514	-1.03764	-1.45792	1.10787	1.75119
hsa-miR-582-5p	-2.11837	-1.84865	3.75758	-1.12136	-1.37949	3.6369
hsa-miR-585	-1.06027	1.89051	-2.02068	-1.49393	1.59673	1.87564
hsa-miR-586	-1.95943	1.56031	-1.52718	-1.12136	1.8869	-1.14169
hsa-miR-589-5p	-1.27206	-1.07928	1.28502	1.48701	1.59673	1.75179
hsa-miR-593-3p	-1.15719	1.56031	-1.24454	-1.12009	1.59673	-1.0481
hsa-miR-599	-1.27206	1.89474	-1.46774	2.67805	-1.15	1.04089
hsa-miR-601	2.45485	1.08504	-1.01555	-1.87493	1.7934	-1.27189
hsa-miR-602	-1.7369	2.87938	-1.307	-1.49545	-1.53333	1.70179
hsa-miR-610	1.72832	1.16352	3.57258	-2.24317	-1.34188	1.09552
hsa-miR-611	1.10019	1.94626	3.75758	1.60624	-1.14934	1.45823
hsa-miR-612	-1.22395	1.5886	-1.6664	-1.05087	-1.81436	1.64131
hsa-miR-615-5p	1.41426	1.17834	-2.57062	1.78552	1.52285	-1.71253
hsa-miR-616-3p	2.04239	-1.08018	-1.40068	5.05195	1.74013	2.08348
hsa-miR-618	3.45665	-2.31351	2.50202	-1.32473	-2.4906	1.16706
hsa-miR-621	3.92871	-1.21404	1.75275	-1.5283	2.28317	1.00298
hsa-miR-622	3.14258	1.08042	-8.35955	-1.57049	3.48214	-1.37705
hsa-miR-628-3p	1.02119	-1.48108	2.40785	1.78388	-1.41404	-1.0982
hsa-miR-630	5.13852	1.15324	1.054	1.07049	2.42679	-1.64862
hsa-miR-633	-1.27206	-1.4537	-5.57303	1.11707	1.61529	1.75179
hsa-miR-636	-1.06135	1.72897	-1.16949	-1.60062	6.09821	-2.22904
hsa-miR-637	-1.06135	-2.15468	-2.48872	1.78247	1.74107	3.6369
hsa-miR-641	2.35742	-1.78533	-1.04123	-1.00874	1.74047	-1.10692
hsa-miR-642a-5p	-1.59142	1.80156	1.68394	1.04058	-1.02107	1.4597
hsa-miR-644a	1.2561	1.23529	-1.04123	2.91851	-1.14903	2.29216
hsa-miR-649	1.57225	-1.18981	2.68485	-2.01747	-1.14754	2.43426
hsa-miR-655	1.72832	-1.33613	2.29534	1.52925	-1.34103	1.16706
hsa-miR-659-3p	2.20039	1.6215	1.35697	-1.57049	1.65299	-1.20041
hsa-miR-662	2.51445	1.08068	1.70128	-1.49545	-1.2306	1.29695
hsa-miR-711	-1.06135	-1.47948	1.60725	1.11707	2.03274	-1.02863
hsa-miR-765	-1.59202	-1.54234	2.1401	1.33902	-4.02564	2.33413
hsa-miR-770-5p	-2.0538	1.16047	1.5226	1.67235	-1.02806	-1.29004
hsa-miR-875-5p	2.82852	1.48613	-1.14178	1.11449	-1.58077	1.55688
hsa-miR-877-5p	3.92871	2.02108	-1.00592	1.04989	-3.00742	-1.04788
hsa-miR-887	1.25626	1.85309	1.07258	1.4269	-1.00641	1.70179
hsa-miR-888-5p	-2.4148	-1.29539	-1.12028	1.39181	1.70248	1.52691
hsa-miR-891b	-1.06027	2.47245	-2.05418	1.27437	2.43929	1.62202
hsa-miR-933	1.57225	1.0818	-1.86601	-1.30783	-2.13324	1.64083
hsa-miR-934	-1.7369	1.85309	-2.48872	3.12683	4.35268	-1.20041
hsa-miR-935	1.57225	1.28321	-1.29253	-1.24515	-1.07245	3.21002
hsa-miR-937	1.57225	1.21606	-5.14124	-1.34498	1.74107	-2.39592
hsa-miR-943	-3.81863	2.16121	-2.80226	2.67805	-1.52901	1.87564
hsa-miR-99a-5p	-2.01839	-1.58626	1.65567	-1.8224	-1.53622	1.94821
hsa-miR-99b-5p	5.50096	-1.51375	1.33932	1.02924	1.28627	1.54456
